# Supplementary material for: Structural basis of sodium ion-dependent carnitine transport by OCTN2
Source: Nat Commun. 2025 Nov 29;17:181. doi: 10.1038/s41467-025-66867-6 (PMC12780140; doi:10.1038/s41467-025-66867-6)
Supplement: Supplementary file 4 — Source data [file 41467_2025_66867_MOESM4_ESM.xlsx]

## Sheet: Figure 2d IVS
	100 mM Na+ (100 µM Car)											100 mM Cs+ (100 µM Car)
		Current (nA)											Current (nA)
	Voltage (mV)	Cell 1	Cell 2	Cell 3	Cell 4	Cell 5	Cell 6	Cell 7				Voltage (mV)	Cell 1	Cell 2	Cell 3	Cell 4	Cell 5	Cell 6
	-100	-24.8201	-17.7398	-18.783	-9.88723	-12.5542	-17.5486	-14.4844				-100	-0.949606	1.54137	3.13217	-2.81886	0.943001	3.44009
	-90	-21.2401	-15.2991	-17.4043	-5.57682	-10.2008	-16.8541	-13.3095				-90	-0.685401	0.844268	2.1749	-2.50164	0.0074252	1.80438
	-80	-18.8825	-12.4655	-15.3827	-3.25702	-8.75564	-15.0167	-11.7874				-80	0.168478	0.220749	2.7148	-1.30503	-0.352697	1.43958
	-70	-16.2455	-10.1658	-12.5401	-2.83875	-7.61728	-13.0642	-9.76563				-70	-0.0765811	0.580918	2.56547	-0.698692	-0.631142	0.945339
	-60	-13.949	-8.30253	-10.0654	-2.80003	-6.96737	-11.0324	-8.27789				-60	-0.0727521	0.143293	2.32041	-0.734831	-0.616292	0.682527
	-50	-11.1767	-6.35531	-8.23355	-2.91234	-6.49911	-8.83383	-6.82449				-50	0.470974	-0.0813286	1.55843	0.100387	-1.02097	0.423637
	-40	-10.0808	-4.62967	-6.28554	-2.79615	-5.15892	-7.09563	-5.59998				-40	0.620307	-0.100693	1.51248	-0.140541	-0.994977	0.651146
	-30	-7.44821	-3.75678	-4.72093	-3.12147	-4.73911	-5.77016	-4.92096				-30	0.735179	-0.224622	1.08745	0.369423	-0.74252	0.376567
	-20	-5.91142	-2.58845	-2.90459	-2.57928	-3.82681	-4.33754	-4.09317				-20	0.467145	-0.123929	0.616478	1.15244	-0.449225	-0.149058
	-10	-4.88107	-2.18894	-1.97512	-1.4097	-2.61579	-3.56766	-4.42123				-10	0.911315	-0.344678	-0.0382906	0.959698	-0.38611	-0.188283
	0	-4.97275	-1.88343	-1.62657	-0.987561	-1.63083	-3.69862	-5.30624				0	0.551384	-0.592537	-0.28335	1.57406	-0.415811	-0.431482
	10	-5.26526	-2.21916	-0.821031	-0.886869	-1.0778	-4.21055	-5.28336				10	-0.0957264	-0.658374	-0.961093	1.26086	-0.389823	-0.945339
	20	-5.50975	-2.55152	0.623519	0.298205	0.613581	-4.24627	-5.84412				20	-0.134017	-1.01854	-1.5814	0.931589	-0.159642	-0.980642
	30	-4.01662	-2.21916	1.8357	1.13085	2.09909	-4.07166	-5.38254				30	0.302495	-0.720339	-2.72246	1.51383	-0.28587	-1.54157
	40	-1.87733	-1.07433	2.84263	1.71177	4.09323	-3.88911	-5.40924				40	0.425025	-1.06114	-2.58078	0.915527	-0.144791	-1.24345
	50	-0.593761	-0.0940035	3.82244	2.25784	5.42938	-4.91297	-5.83267				50	0.0995555	-0.441498	-2.93306	-0.566181	0.735095	-0.972797
	60	0.235758	0.0235009	4.6396	2.89297	7.13288	-5.75032	-6.19888				60	0.911315	-0.13942	-3.40403	-0.787032	1.11007	-0.698217

## Sheet: Figure 2e L-car affinity shift
		10 mM Na+
		CELL 1				CELL 2				CELL 3				CELL 4				CELL 5
		Vmax	-9.364			Vmax	-10.81			Vmax	-8.317			Vmax	-10.78			Vmax	-7.563
		Km	94.03			Km	71.86			Km	72.18			Km	31.98			Km	78.39
	[L-car] µM	CURRENT at -60 mV	Normalised to Vmax		[L-car] µM	CURRENT at -60 mV	Normalised to Vmax		[L-car] µM	CURRENT at -60 mV	Normalised to Vmax		[L-car] µM	CURRENT at -60 mV	Normalised to Vmax			CURRENT at -60 mV	Normalised to Vmax
	10	-1.09302	0.116726		3	-0.602321	0.0557189		3	1.19383	-0.143541		1	0.500488	-0.0464275		1	-0.850934	0.112513
	30	-2.1439	0.228951		10	-1.10654	0.102363		10	-0.134817	0.0162098		3	-2.04633	0.189827		3	-0.315417	0.0417053
	100	-5.1735	0.552488		30	-2.83556	0.262309		30	-2.81636	0.338627		10	-4.08328	0.378783		10	-1.65545	0.218888
	300	-6.38629	0.682004		100	-6.35499	0.587881		100	-5.5373	0.665781		30	-4.80681	0.445901		30	-4.80498	0.635327
	1000	-9.44535	1.00869		300	-9.60785	0.888793		300	-6.21791	0.747615		100	-6.40869	0.594498		100	-3.89924	0.515568
	3000	-8.42785	0.900027		1000	-8.8514	0.818816		1000	-6.97036	0.838086		300	-10.8786	1.00915		300	-6.45241	0.853155
	6000	-9.44333	1.00847		3000	-11.0918	1.02607		3000	-9.76967	1.17466		1000	-9.70765	0.900524		1000	-6.82228	0.90206
									6000	-7.37142	0.886308		3000	-11.4451	1.0617
		30 mM Na+
		CELL 1				CELL 2				CELL 3				CELL 4				CELL 5
		Vmax	-8.818			Vmax	-14.8			Vmax	-7.578			Vmax	-5.818			Vmax	-6.112
		Km	61.27			Km	44.06			Km	20.56			Km	65.37			Km	28.64
	[L-car] µM	CURRENT at -60 mV	Normalised to Vmax		[L-car] µM	CURRENT at -60 mV	Normalised to Vmax		[L-car] µM	CURRENT at -60 mV	Normalised to Vmax		[L-car] µM	CURRENT at -60 mV	Normalised to Vmax		[L-car] µM	CURRENT at -60 mV	Normalised to Vmax
	3	-0.560267	0.0635367		3	0.805664	-0.0544368		3	-0.490869	0.0647755		3	-0.606283	0.104208		3	-0.388108	0.0634993
	10	-2.30082	0.260923		10	-2.47298	0.167093		10	-2.12051	0.279824		10	-0.672765	0.115635		10	-0.744431	0.121798
	30	-3.592	0.407349		30	-6.80459	0.45977		30	-5.29513	0.69875		30	-2.68655	0.461765		30	-3.90412	0.638763
	100	-4.47563	0.507556		100	-10.481	0.708176		100	-5.94311	0.784258		100	-2.86729	0.492831		100	-4.85401	0.794177
	300	-6.61214	0.749846		300	-12.3985	0.837736		300	-7.02876	0.927522		300	-4.62158	0.794359		300	-4.88534	0.799303
	1000	-9.25837	1.04994		1000	-12.6123	0.852182		1000	-6.7451	0.89009		1000	-5.06257	0.870156		1000	-6.8742	1.12471
	3000	-8.57213	0.972117		3000	-16.2237	1.0962		3000	-8.24496	1.08801		3000	-6.33001	1.088		3000	-5.5352	0.905628
		40 mM Na+
		CELL 1				CELL 2				CELL 3				CELL 4				CELL 5
		Vmax	-8.993			Vmax	-3.02			Vmax	-8.38			Vmax	-12.14			Vmax	-17.36
		Km	17.65			Km	23.1			Km	11.83			Km	7.542			Km	24.46
	[L-car] µM	CURRENT at -60 mV	Normalised to Vmax		[L-car] µM	CURRENT at -60 mV	Normalised to Vmax		[L-car] µM	CURRENT at -60 mV	Normalised to Vmax		[L-car] µM	CURRENT at -60 mV	Normalised to Vmax		[L-car] µM	CURRENT at -60 mV	Normalised to Vmax
	1	0.253275	-0.0281636		1	-0.72641	0.240533		1	1.23178	-0.14699		1	-0.182313	0.0150175		1	0.480369	-0.027671
	3	0.588725	-0.0654648		3	-0.357076	0.118237		3	-2.01999	0.241049		3	-3.55902	0.293165		3	-1.96131	0.112979
	10	-3.06876	0.341239		10	-0.465255	0.154058		10	-3.71536	0.44336		10	-8.32724	0.685934		10	-3.90944	0.225198
	30	-6.68519	0.743377		30	-2.12798	0.704629		30	-6.37152	0.760325		30	-8.59778	0.708219		30	-9.33878	0.537948
	100	-8.55528	0.951327		100	-2.2615	0.748841		100	-8.12051	0.969035		100	-10.077	0.830066		100	-16.9168	0.97447
	300	-7.88858	0.877191		300	-2.67899	0.887083		300	-7.63144	0.910673		300	-12.4034	1.0217		300	-14.0027	0.806607
	1000	-8.36104	0.929728		1000	-3.09788	1.02579		1000	-8.01086	0.95595		1000	-12.8392	1.05759
		60 mM Na+
		CELL 1				CELL 2				CELL 3				CELL 4				CELL 5
		Vmax	-14.15			Vmax	-23.22			Vmax	-13.16			Vmax	-10.42			Vmax	-8.523
		Km	9.666			Km	9.594			Km	9.33			Km	23.36			Km	15.95
		CURRENT at -60 mV	Normalised to Vmax			CURRENT at -60 mV	Normalised to Vmax			CURRENT at -60 mV	Normalised to Vmax			CURRENT at -60 mV	Normalised to Vmax			CURRENT at -60 mV	Normalised to Vmax
	1	-0.622089	0.0439639		1	2.22827	-0.0959634		1	1.76368	-0.134018		1	0.261468	-0.0250929		1	-0.854812	0.100295
	3	-3.37098	0.238232		3	-3.9802	0.171413		3	-4.12334	0.313324		3	-0.835832	0.0802142		3	-0.603598	0.0708199
	10	-7.8348	0.553696		10	-12.9133	0.556128		10	-6.35997	0.48328		10	-2.50047	0.239968		10	-3.45578	0.405465
	30	-9.47712	0.669761		30	-20.7739	0.894655		30	-11.4818	0.872477		30	-6.86142	0.658486		30	-5.25372	0.616417
	100	-14.7559	1.04282		100	-18.8192	0.810474		100	-11.2548	0.855228		100	-7.59684	0.729063		100	-8.06878	0.946707
	300	-12.9659	0.916318						300	-13.0966	0.995182		300	-11.1829	1.07321		300	-9.02496	1.05889
	1000	-13.7155	0.969293						1000	-12.6119	0.958351		1000	-9.14254	0.877403		1000	-7.10042	0.833089
		100 mM Na+
		CELL 1				CELL 2				CELL 3				CELL 4				CELL 5				CELL 6
		Vmax	-20.74			Vmax	-12.73			Vmax	-8.163			Vmax	-5.918			Vmax	-8.68			Vmax	-11.5
		Km	7.979			Km	20.56			Km	20.48			Km	10.49			Km	2.025			Km	10.38
		CURRENT at -60 mV	Normalised to Vmax			CURRENT at -60 mV	Normalised to Vmax			CURRENT at -60 mV	Normalised to Vmax			CURRENT at -60 mV	Normalised to Vmax			CURRENT at -60 mV	Normalised to Vmax			CURRENT at -60 mV	Normalised to Vmax
	1	0.38397	-0.0185135		1	0.629511	-0.049451		1	-0.428513	0.0524945		1	0.250548	-0.0423366		1	-2.81169	0.323927		1	0.132347	-0.0115084
	3	-6.10352	0.294287		3	-2.61519	0.205435		3	-0.360778	0.0441967		3	-0.93125	0.157359		3	-5.45824	0.628829		3	-2.22156	0.193179
	10	-13.2629	0.639484		10	-5.02207	0.394507		10	-2.97259	0.364154		10	-2.41874	0.408709		10	-7.00894	0.807482		10	-6.09091	0.529644
	30	-15.4571	0.74528		20	-7.61482	0.598179		30	-4.75614	0.582646		30	-5.43464	0.918324		30	-7.5422	0.868917		30	-8.94509	0.777834
	100	-18.1566	0.875439		100	-8.24836	0.647947		100	-7.09847	0.869591		100	-5.97278	1.00926		100	-9.11081	1.04963		100	-10.2354	0.890035
	300	-18.6371	0.898607		300	-12.8239	1.00738		300	-7.41893	0.908848		300	-5.73397	0.968903		300	-8.32694	0.959325		300	-10.2741	0.8934
	1000	-23.0518	1.11147		1000	-13.1776	1.03516		1000	-7.98425	0.978102		1000	-4.87753	0.824186		1000	-8.94373	1.03038		1000	-12.0161	1.04488
																																						#REF!

## Sheet: Figure 2f hOCTN2 mutants
		WT hOCTN2
		CELL 1				CELL 2				CELL 3				CELL 4				CELL 5				CELL 6
		Vmax	-20.74			Vmax	-12.73			Vmax	-8.163			Vmax	-5.918			Vmax	-8.68			Vmax	-11.5
		Km	7.979			Km	20.56			Km	20.48			Km	10.49			Km	2.025			Km	10.38
	[L-car] µM	CURRENT at -60 mV	Normalised to Vmax		[L-car] µM	CURRENT at -60 mV	Normalised to Vmax		[L-car] µM	CURRENT at -60 mV	Normalised to Vmax		[L-car] µM	CURRENT at -60 mV	Normalised to Vmax		[L-car] µM	CURRENT at -60 mV	Normalised to Vmax		[L-car] µM	CURRENT at -60 mV	Normalised to Vmax
	1	0.38397	-0.0185135		1	0.629511	-0.049451		1	-0.428513	0.0524945		1	0.250548	-0.0423366		1	-2.81169	0.323927		1	0.132347	-0.0115084
	3	-6.10352	0.294287		3	-2.61519	0.205435		3	-0.360778	0.0441967		3	-0.93125	0.157359		3	-5.45824	0.628829		3	-2.22156	0.193179
	10	-13.2629	0.639484		10	-5.02207	0.394507		10	-2.97259	0.364154		10	-2.41874	0.408709		10	-7.00894	0.807482		10	-6.09091	0.529644
	20	-15.4571	0.74528		20	-7.61482	0.598179		20	-4.75614	0.582646		20	-5.43464	0.918324		20	-7.5422	0.868917		20	-8.94509	0.777834
	100	-18.1566	0.875439		100	-8.24836	0.647947		100	-7.09847	0.869591		100	-5.97278	1.00926		100	-9.11081	1.04963		100	-10.2354	0.890035
	300	-18.6371	0.898607		300	-12.8239	1.00738		300	-7.41893	0.908848		300	-5.73397	0.968903		300	-8.32694	0.959325		300	-10.2741	0.8934
	1000	-23.0518	1.11147		1000	-13.1776	1.03516		1000	-7.98425	0.978102		1000	-4.87753	0.824186		1000	-8.94373	1.03038		1000	-12.0161	1.04488
		N32A
		CELL 1				CELL 2				CELL 3				CELL 4				CELL 5
		Vmax	-6.494			Vmax	-8.895			Vmax	-5.115			Vmax	-7.252			Vmax	-11.92
		Km	246.8			Km	205			Km	160.3			Km	121.5			Km	317.5
	[L-car] µM	CURRENT at -60 mV	Normalised to Vmax		[L-car] µM	CURRENT at -60 mV	Normalised to Vmax		[L-car] µM	CURRENT at -60 mV	Normalised to Vmax		[L-car] µM	CURRENT at -60 mV	Normalised to Vmax		[L-car] µM	CURRENT at -60 mV	Normalised to Vmax
	3	0.0906853	-0.0139645		3	-0.602868	0.0677761		3	0.858642	-0.167867		3	-0.119677	0.0165026		3	0.119677	-0.01004
	10	-0.628639	0.096803		10	-0.547437	0.0615444		10	0.397069	-0.0776283		10	0.24267	-0.0334625		10	0.336591	-0.0282375
	30	-0.702104	0.108116		30	-0.88024	0.098959		30	0.00802039	-0.00156801		30	-0.543768	0.0749818		30	-0.755496	0.0633805
	100	-1.74445	0.268625		100	-3.26718	0.367305		100	-1.64575	0.32175		100	-2.80762	0.387151		100	-2.25267	0.188982
	300	-3.00682	0.463015		300	-4.92076	0.553205		300	-4.37912	0.856133		300	-6.62212	0.913144		300	-6.17244	0.517822
	1000	-6.50719	1.00203		1000	-7.58976	0.853261		1000	-4.68929	0.916772		1000	-7.06784	0.974606		1000	-9.56466	0.802404
	3000	-5.22939	0.805265		3000	-8.26991	0.929726		3000	-4.20972	0.823015		3000	-5.79597	0.799224		3000	-10.3421	0.867626
		N210A
		CELL 1				CELL 2				CELL 3				CELL 4				CELL 5
		Vmax	-8.565			Vmax	-14.52			Vmax	-10.85			Vmax	-12.61			Vmax	-7.253
		Km	203.4			Km	69.11			Km	105.9			Km	209.5			Km	67.78
	[L-car] µM	CURRENT at -60 mV	Normalised to Vmax		[L-car] µM	CURRENT at -60 mV	Normalised to Vmax		[L-car] µM	CURRENT at -60 mV	Normalised to Vmax		[L-car] µM	CURRENT at -60 mV	Normalised to Vmax		[L-car] µM	CURRENT at -60 mV	Normalised to Vmax
	10	0.301868	-0.0352444		3	-0.128326	0.00883788		3	-0.0591426	0.00545093		3	-0.0595465	0.00472216		3	-0.754866	0.104076
	30	0.113608	-0.0132642		10	-1.85966	0.128076		10	-1.57693	0.145339		10	-0.0315427	0.0025014		10	-1.09395	0.150827
	100	-2.01692	0.235484		30	-2.90864	0.20032		30	-3.1545	0.290737		30	-1.80085	0.142811		30	-1.93856	0.267277
	300	-7.02253	0.81991		100	-9.73019	0.670123		100	-3.97438	0.366302		100	-2.87978	0.228373		100	-4.39328	0.605719
	1000	-6.28883	0.734248		300	-12.4724	0.858981		300	-8.48575	0.782097		300	-8.82222	0.699621		300	-5.61942	0.774772
					1000	-12.8286	0.883512		1000	-10.8516	1.00015		1000	-9.89727	0.784875		1000	-7.99912	1.10287
					3000	-14.156	0.974931		3000	-9.58801	0.883688						3000	-6.19026	0.853476
		Y211A
		CELL 1				CELL 2				CELL 3				CELL 4				CELL 5
		Vmax	-20.37			Vmax	-14.38			Vmax	-5.348			Vmax	-9.079			Vmax	-13.08
		Km	597.3			Km	82			Km	139.4			Km	59.99			Km	421.6
	[L-car] µM	CURRENT at -60 mV Normalised to Vmax	Normalised to Vmax		[L-car] µM	CURRENT at -60 mV Normalised to Vmax	Normalised to Vmax		[L-car] µM	CURRENT at -60 mV Normalised to Vmax	Normalised to Vmax		[L-car] µM	CURRENT at -60 mV Normalised to Vmax	Normalised to Vmax		[L-car] µM	CURRENT at -60 mV Normalised to Vmax	Normalised to Vmax
	3	1.25319	-0.0615214		3	1.51438	-0.105312		3	-0.800204	0.149627		3	-0.0563055	0.00620173		3	0.534058	-0.0408301
	10	-2.07127	0.101682		10	-0.728484	0.0506595		10	-0.493903	0.0923528		10	-1.38164	0.15218		10	0.67293	-0.0514472
	30	-2.33347	0.114554		30	-4.48986	0.312229		30	-1.12895	0.211098		20	-2.6784	0.29501		20	-0.248173	0.0189735
	300	-6.85342	0.336447		100	-8.08027	0.56191		100	-2.00653	0.375193		30	-6.76041	0.744621		30	-1.43213	0.10949
	1000	-12.1709	0.597491		300	-11.1977	0.7787		300	-3.33564	0.623717		100	-6.05448	0.666866		100	-6.69189	0.511612
	3000	-17.3064	0.849602		1000	-13.2651	0.922469		1000	-5.61952	1.05077		300	-9.31168	1.02563		300	-8.84573	0.676279
									3000	-4.52696	0.846477

## Sheet: Figure 4a IVS 
	100 mM Na+ (100 uM Car)											100 mM Cs+ (100um Car)"
		Current (nA)											Current (nA)
		Cell 1	Cell 2	Cell 3	Cell 4	Cell 5	Cell 6	Cell 7					Cell 1	Cell 2	Cell 3	Cell 4	Cell 5	Cell 6
	-100	-24.8201	-17.7398	-18.783	-9.88723	-12.5542	-17.5486	-14.4844				-100	-0.949606	1.54137	3.13217	-2.81886	0.943001	3.44009
	-90	-21.2401	-15.2991	-17.4043	-5.57682	-10.2008	-16.8541	-13.3095				-90	-0.685401	0.844268	2.1749	-2.50164	0.0074252	1.80438
	-80	-18.8825	-12.4655	-15.3827	-3.25702	-8.75564	-15.0167	-11.7874				-80	0.168478	0.220749	2.7148	-1.30503	-0.352697	1.43958
	-70	-16.2455	-10.1658	-12.5401	-2.83875	-7.61728	-13.0642	-9.76563				-70	-0.0765811	0.580918	2.56547	-0.698692	-0.631142	0.945339
	-60	-13.949	-8.30253	-10.0654	-2.80003	-6.96737	-11.0324	-8.27789				-60	-0.0727521	0.143293	2.32041	-0.734831	-0.616292	0.682527
	-50	-11.1767	-6.35531	-8.23355	-2.91234	-6.49911	-8.83383	-6.82449				-50	0.470974	-0.0813286	1.55843	0.100387	-1.02097	0.423637
	-40	-10.0808	-4.62967	-6.28554	-2.79615	-5.15892	-7.09563	-5.59998				-40	0.620307	-0.100693	1.51248	-0.140541	-0.994977	0.651146
	-30	-7.44821	-3.75678	-4.72093	-3.12147	-4.73911	-5.77016	-4.92096				-30	0.735179	-0.224622	1.08745	0.369423	-0.74252	0.376567
	-20	-5.91142	-2.58845	-2.90459	-2.57928	-3.82681	-4.33754	-4.09317				-20	0.467145	-0.123929	0.616478	1.15244	-0.449225	-0.149058
	-10	-4.88107	-2.18894	-1.97512	-1.4097	-2.61579	-3.56766	-4.42123				-10	0.911315	-0.344678	-0.0382906	0.959698	-0.38611	-0.188283
	0	-4.97275	-1.88343	-1.62657	-0.987561	-1.63083	-3.69862	-5.30624				0	0.551384	-0.592537	-0.28335	1.57406	-0.415811	-0.431482
	10	-5.26526	-2.21916	-0.821031	-0.886869	-1.0778	-4.21055	-5.28336				10	-0.0957264	-0.658374	-0.961093	1.26086	-0.389823	-0.945339
	20	-5.50975	-2.55152	0.623519	0.298205	0.613581	-4.24627	-5.84412				20	-0.134017	-1.01854	-1.5814	0.931589	-0.159642	-0.980642
	30	-4.01662	-2.21916	1.8357	1.13085	2.09909	-4.07166	-5.38254				30	0.302495	-0.720339	-2.72246	1.51383	-0.28587	-1.54157
	40	-1.87733	-1.07433	2.84263	1.71177	4.09323	-3.88911	-5.40924				40	0.425025	-1.06114	-2.58078	0.915527	-0.144791	-1.24345
	50	-0.593761	-0.0940035	3.82244	2.25784	5.42938	-4.91297	-5.83267				50	0.0995555	-0.441498	-2.93306	-0.566181	0.735095	-0.972797
	60	0.235758	0.0235009	4.6396	2.89297	7.13288	-5.75032	-6.19888				60	0.911315	-0.13942	-3.40403	-0.787032	1.11007	-0.698217
	100 mM Na+ (1 mM Ipratropium)"
		Current (nA)
		Cell 1	Cell 2	Cell 3	Cell 4	Cell 5	Cell 6	Cell 7
	-100	1.34113	0.640761	1.08904	0.0812718	-1.64413	-1.50153	2.48767
	-90	1.93415	0.752984	0.731447	0.0650175	-0.530243	-0.982082	2.39433
	-80	2.19416	1.04621	0.885863	0.451059	1.24741	-0.73859	2.70681
	-70	1.60571	0.669721	0.776146	0.654238	1.77002	0.0284073	2.49984
	-60	3.46231	0.488716	0.873672	0.00812718	1.55258	0.369295	2.52825
	-50	4.11919	0.6299	0.979326	0.345405	1.23978	0.994256	1.93981
	-40	4.69852	0.752984	1.27597	0.532331	0.965118	1.25398	2.02909
	-30	4.56623	0.868828	0.605475	0.625793	0.759125	1.82213	1.4366
	-20	6.27686	0.727643	0.471377	0.341342	0.350952	2.6987	1.46095
	-10	6.19475	0.568358	0.410423	0.0731447	0.0610352	2.78392	0.982082
	0	6.15826	0.524917	1.00777	0.31696	-0.564575	3.51033	1.10789
	10	6.07158	0.876068	0.861482	0.377914	-1.23215	3.98514	1.30674
	20	5.76595	0.62266	0.572967	0.0162544	-1.75095	4.52082	1.57458
	30	6.67372	0.517677	0.711129	-0.0690811	-2.03705	4.55735	1.7572
	40	8.91807	0.217207	0.889927	-0.0325087	-2.285	4.7075	1.69226
	50	9.40617	-0.133944	-0.0162544	-0.642048	-2.72369	5.04027	2.04939
	60	9.85777	-0.771085	0.20318	-0.898054	-1.17874	4.4356	3.21814

## Sheet: Figure 4c Inhibition Curve
		Cell 1					Cell 2					Cell 3					Cell 4					Cell 5
	[ipratropium] (micromolar)	current at -60 mV	normalise -60 mV current to ipratropium free dose			[ipratropium] (micromolar)	current at -60	normalise -60 current to ipratropium free dose			[ipratropium] (micromolar)	current at -60	normalise -60 current to ipratropium free dose			[ipratropium] (micromolar)	current at -60	normalise -60 current to ipratropium free dose			[ipratropium] (micromolar)	current at -60	normalise -60 current to ipratropium free dose
	0	-8.37547	1			0	-5.62268	1			0	-5.23273	1			0	-10.5967	1			0	-10.2565	1
	3	-9.16802	1.09463			3	-5.29724	0.94212			10	-5.29536	1.01197			3	-12.0856	1.14051			3	-9.12357	0.88954
	10	-10.223	1.22059			10	-5.70008	1.01377			30	-4.1855	0.799869			10	-10.3668	0.978305			10	-10.029	0.977819
	30	-6.93506	0.82802			30	-4.67854	0.832084			100	-3.09829	0.592098			30	-10.6169	1.00191			30	-10.6378	1.03718
	100	-8.11723	0.969167			100	-4.61676	0.821096			300	-2.38214	0.455238			100	-8.20036	0.77386			100	-9.78786	0.954308
	300	-7.90501	0.943829			300	-3.62649	0.644975			1000	-1.90377	0.36382			300	-6.01309	0.567449			300	-7.50775	0.731999
	1000	-5.11365	0.610551			1000	-2.87109	0.510627			3000	-1.48464	0.283722			1000	-4.09589	0.386525			1000	-4.67672	0.455976
	3000	-4.05557	0.48422			3000	-0.874265	0.155489			6000	-0.473414	0.0904717			3000	-2.16888	0.204675			3000	-4.85151	0.473018
	6000	-3.83244	0.457579			6000	-0.128889	0.0229231								6000	-0.622398	0.0587351			6000	-1.87293	0.182609
	Calculated IC50 (µM)	764.2					1103					113.3					337					755.8

## Sheet: Supplementary Figure 7
	Na+ concentration (mM)	100		60		40		30		10
	log conversion of Na+ concentration	5		4.778		4.602		4.477		4
		Km (uM)	log[Km]	Km (uM)	log[Km]	Km (uM)	log[Km]	Km (uM)	log[Km]	Km (uM)	log[Km]
		7.979	0.901948	9.666	0.985247	17.65	1.24674	60.84	1.78419	94.03	1.97327
		20.56	1.31302	9.594	0.982	23.1	1.36361	44.06	1.64404	71.86	1.85649
		20.48	1.31133	9.33	0.969882	11.83	1.07298	20.56	1.31302	72.18	1.85842
		10.49	1.02078	23.36	1.36847	7.542	0.877487	65.37	1.81538	31.98	1.50488
		2.025	0.306425	15.95	1.20276	24.46	1.38846	28.64	1.45697	78.39	1.89426
		10.38	1.0162
	Average	11.9857	0.978283	13.58	1.10167	16.9164	1.18986	43.894	1.60272	69.688	1.81746
	STDEV	7.29049	0.369712	6.13464	0.177937	7.23588	0.214536	19.5293	0.215075	22.9188	0.181026
	SEM	2.97633	0.150934	2.7435	0.0795759	3.23598	0.0959435	8.73377	0.0961844	10.2496	0.0809573

## Sheet: Supplementary Table 2
	L-carnitine affinity
Na+ concentration (mM)	100	60	40	30	10
	7.979	9.666	17.65	60.84	94.03
	20.56	9.594	23.1	44.06	71.86
	20.48	9.33	11.83	20.56	72.18
	10.49	23.36	7.542	65.37	31.98
	2.025	15.95	24.46	28.64	78.39
	10.38
Average	11.9857	13.58	16.9164	43.894	69.688
STDEV	7.29049	6.13464	7.23588	19.5293	22.9188
SEM	2.97633	2.7435	3.23598	8.73377	10.2496

## Sheet: Supplementary Table 3
					hOCTN2 and mutants L-carnitine affinity						hOCTN2 and mutants Na affinity						hOCTN2 and mutants Na+ Hillslope						hOCTN2 and mutants maximal current at -60 mV
						WT	N32A	N210A	Y211A			WT	N210A	Y211A				WT	N210A	Y211A				WT	N32A	N210A	Y211A
					Cell 1	7.979	246.8	203.4	597.3		Cell 1	6.906	6.964	26.9			Cell 1	-1.496	-0.942	-1.299			Cell 1	-20.74	-6.494	-8.565	-20.37
					Cell 2	20.56	205	69.11	82		Cell 2	7.213	22.4	0.1349			Cell 2	-2.257	-1.264	-0.2696			Cell 2	-12.73	-8.895	-14.52	-14.38
					Cell 3	20.48	160.3	105.9	139.4		Cell 3	15.58	24.28	5.841			Cell 3	-1.442	-0.8271	-1.067			Cell 3	-8.163	-5.115	-10.85	-5.348
					Cell 4	10.49	121.5	209.5	59.99		Cell 4	5.007	1.797	26.02			Cell 4	-1.181	-0.5572	-1.35			Cell 4	-5.918	-7.252	-12.61	-9.079
					Cell 5	2.025	317.5	67.78	421.6		Cell 5	8.402	41.37	14.71			Cell 5	-1.012	-0.9361	-1.795			Cell 5	-8.68	-11.92	-7.253	-13.08
					Cell 6	10.38																	Cell 6	-11.5
					AVERAGE KM	11.9857	210.22	131.138	260.058		AVERAGE KM	8.6216	19.3622	14.7212			AVERAGE KM	-1.4776	-0.90528	-1.15612			AVERAGE Imax-60	-11.2885	-7.9352	-10.7596	-12.4514
					STDEV	7.29049	76.2194	70.4646	237.759		STDEV	4.07616	15.6525	11.9122			STDEV	0.477971	0.254092	0.561256			STDEV	5.23	2.61	2.94	5.67
					SEM	2.97633	34.0864	31.5127	106.329		SEM	1.82291	7.00003	5.32731			SEM	0.213755	0.113633	0.251001			SEM	2.14	1.17	1.32	2.54
						WT
						CELL 1				CELL 2				CELL 3				CELL 4				CELL 5
						calculated bottom value	-6.388			calculated bottom value	-15.34			calculated bottom value	-10.91			calculated bottom value	-3.719			calculated bottom value	-7.925
						Hillslope	-1.496			Hillslope	-2.257			Hillslope	-1.442			Hillslope	-1.181			Hillslope	-1.012
						Km	6.906			Km	7.213			Km	15.58			Km	5.007			Km	8.402
					[Na] mM	CURRENT at -60 mV	Normalised to "bottom"		[Na] mM	CURRENT at -60 mV	Normalised to "bottom"		[Na] mM	CURRENT at -60 mV	Normalised to "bottom"		[Na] mM	CURRENT at -60 mV	Normalised to "bottom"		[Na] mM	CURRENT at -60 mV	Normalised to "bottom"
					1	3.84148	-0.601359		1	-3.38059	0.220377		0.3	-2.11422	0.193787		0.3	1.67176	-0.449519		1	0.236601	-0.029855
					3	2.59282	-0.405889		3	-5.35998	0.349412		1	-2.54378	0.23316		1	0.872461	-0.234596		3	-2.01028	0.253663
					10	-2.99034	0.468118		10	-11.1283	0.725443		3	-2.45029	0.224591		3	-0.50459	0.135679		10	-3.21133	0.405215
					30	-3.97053	0.621561		30	-16.2238	1.05761		10	-5.21532	0.478031		10	-1.26171	0.339261		30	-6.267	0.790789
					60	-7.11337	1.11355		60	-14.8109	0.965508		30	-8.85716	0.811839		30	-4.05996	1.09168		60	-7.68875	0.970189
					100	-5.96065	0.933101		100	-14.6507	0.955065		60	-8.72916	0.800106		60	-4.29218	1.15412		100	-6.5278	0.823697
													100	-11.0324	1.01122		100	-2.3457	0.630734
						N210A
						CELL 1				CELL 2				CELL 3				CELL 4				CELL 5
						calculated bottom value	-9.329			calculated bottom value	-27.82			calculated bottom value	-29.73			calculated bottom value	-11.74			calculated bottom value	-16.19
						Hillslope	-0.942			Hillslope	-1.264			Hillslope	-0.8271			Hillslope	-0.5572			Hillslope	-0.9361
						Km	6.964			Km	22.4			Km	24.28			Km	1.797			Km	41.37
					[Na] mM	CURRENT at -60 mV	Normalised to "bottom"		[Na] mM	CURRENT at -60 mV	Normalised to "bottom"		[Na] mM	CURRENT at -60 mV	Normalised to "bottom"		[Na] mM	CURRENT at -60 mV	Normalised to "bottom"		[Na] mM	CURRENT at -60 mV	Normalised to "bottom"
					0.3	-1.42756	0.153024		0.3	-3.36999	0.121136		0.3	-1.16166	0.0390737		0.3	2.63957	-0.224836		1	-0.339084	0.020944
					3	-3.67305	0.393724		3	-3.24406	0.116609		1	-3.91395	0.13165		1	-1.10668	0.0942658		3	-0.890413	0.0549977
					30	-7.21771	0.773685		30	-10.9131	0.392275		3	-7.06829	0.237749		10	-4.94623	0.421314		10	-3.32285	0.205241
					60	-9.33502	1.00065		60	-16.0834	0.578124		10	-8.67978	0.291954		3	-7.27666	0.619818		30	-6.69605	0.413592
					100	-8.14212	0.872775		100	-22.0563	0.792822		30	-17.393	0.585032		30	-9.73841	0.829507		100	-11.1963	0.691557
									150	-27.3245	0.982189		60	-21.1336	0.710851		100	-9.54403	0.81295
													100	-23.2371	0.781604
													150	-24.0253	0.808116
						Y211A
						CELL 1				CELL 2				CELL 3				CELL 4				CELL 5
						calculated bottom value	-11.48			calculated bottom value	-37.85			calculated bottom value	-8.222			calculated bottom value	-6.314			calculated bottom value	-6.154
						Hillslope	-1.299			Hillslope	-0.2696			Hillslope	-1.067			Hillslope	-1.35			Hillslope	-1.795
						Km	26.9			Km	0.1349			Km	5.841			Km	26.02			Km	14.71
					[Na] mM	CURRENT at -60 mV	Normalised to "bottom"		[Na] mM	CURRENT at -60 mV	Normalised to "bottom"		[Na] mM	CURRENT at -60 mV	Normalised to "bottom"		[Na] mM	CURRENT at -60 mV	Normalised to "bottom"		[Na] mM	CURRENT at -60 mV	Normalised to "bottom"
					0.3	1.30847	-0.113978		1	-1.85037	0.0488869		1	-0.589255	0.0716681		1	-0.76964	0.121894		1	1.80727	-0.293674
					1	1.94277	-0.169231		3	-9.15911	0.241984		3	-2.2001	0.267587		3	-0.250722	0.0397089		3	0.28598	-0.0464706
					3	-0.473875	0.0412783		10	-13.638	0.360317		10	-5.38002	0.654344		10	-2.33783	0.370261		10	-1.08676	0.176594
					10	-1.56948	0.136714		30	-19.4373	0.513535		30	-5.77456	0.70233		30	-2.79712	0.443003		30	-4.52314	0.734992
					30	-5.08626	0.443054		60	-23.5064	0.621041		60	-9.05522	1.10134		60	-5.96567	0.944832		60	-7.58514	1.23255
					60	-6.94566	0.605023		100	-22.9375	0.606011		100	-7.60656	0.925147		100	-4.98364	0.7893		100	-3.89524	0.632961
					100	-13.3881	1.16621						150	-7.52356	0.915052
					150	-7.80701	0.680053
